# Supplementary material for: Gut Microbiota Predicts Healthy Late-Life Aging in Male Mice
Source: Nutrients. 2021 Sep 21;13(9):3290. doi: 10.3390/nu13093290 (PMC8467910; doi:10.3390/nu13093290)
Supplement: Supplementary file 1 [file nutrients-13-03290-s001.zip]

Archive with 1 entries (1 files):
- nutrients-1360718-supplementary.pdf
